# Supplementary material for: Publicly Available Large Language Models for Trichoscopy: A Head-to-Head Comparison with Dermatologists
Source: Diagnostics (Basel). 2026 Jan 5;16(1):169. doi: 10.3390/diagnostics16010169 (PMC12785308; doi:10.3390/diagnostics16010169)
Supplement: Supplementary file 1 [file diagnostics-16-00169-s001.zip]

Archive with 1 entries (1 files):
- diagnostics-3999386-supplementary.pdf
